# Supplementary material for: Ability of prebiotic polysaccharides to activate a HIF1α-antimicrobial peptide axis determines liver injury risk in zebrafish
Source: Commun Biol. 2019 Jul 25;2:274. doi: 10.1038/s42003-019-0526-z (PMC6658494; doi:10.1038/s42003-019-0526-z)
Supplement: Supplementary file 3 — Supplementary Data 1 [file 42003_2019_526_MOESM3_ESM.xlsx]

## Sheet: Figure 1
FIGURE 1a					FIGURE 1c
	Control	HFD			Liver TAG (μg/mg)
	0.08	0.098				Control	HFD
	0.105	0.077				13.9966	38.6069
	0.12	0.095				15.6767	40.5422
	0.075	0.09				24.7485	52.2562
	0.124	0.097
	0.078	0.095			average	18.1406	43.8017
	0.096	0.076			ttest		0.00905027
	0.081	0.118
	0.134	0.117
	0.087	0.144
	0.092	0.132
	0.115	0.124
	0.088	0.178
	0.114	0.12
	0.105	0.123
	0.087	0.084
	0.103	0.169
	0.122	0.086
	0.14	0.109
	0.095	0.14
	0.092	0.136
	0.086	0.108
	0.117	0.101
	0.09	0.16
	0.119	0.123
	0.085	0.099
	0.094	0.129
	0.084	0.137
	0.103	0.112
	0.138	0.15
		0.125
		0.121
		0.096
		0.11
		0.146
		0.148
		0.136
		0.133
		0.106
		0.12
		0.125
		0.11
		0.122
		0.092
		0.107
		0.094
		0.11
		0.095
		0.131
		0.128
		0.131
		0.174
		0.091
		0.103
		0.147
		0.11
		0.156
		0.131
		0.132
		0.127
		0.132
		0.123
average	0.101633	0.119984
ttest		0.000280284
FIGURE 1e
	Gene relative expression
	C/EBPa		PPARg		SREBP-1c		ACC1		FAS		SCD1		DGAT2
	Control	HFD	Control	HFD	Control	HFD	Control	HFD	Control	HFD	Control	HFD	Control	HFD
	1.34794	1.74313	1.71137	1.30574	1.53852	1.55962	0.781404	5.40606	0.587713	5.52529	1.15873	1.11534	1.02226	2.19872
	1.88388	4.6617	1.58776	1.37247	2.02979	5.30389	1.48334	3.13842	1.32647	1.2482	0.84954	6.73775	1.69829	2.63125
	0.771869	4.61172	0.211462	2.5928	0.323058	6.66146	0.770304	3.87614	0.335865	3.83765	0.395402	3.90054	0.30797	6.95104
	0.491624	2.26108	1.07718	2.39325	0.715557	6.03859	1.35406	2.5289	1.75968	5.59608	0.39581	6.29534	1.22354	2.46683
	0.50468	4.85207	0.412228	2.50497	0.393071	3.74887	0.610889	5.34986	0.990268	2.69123	2.20052	7.383	0.747937	1.62599
FIGURE 1g
	Gene relative expression
	C/EBPa		PPARg		SREBP-1c		ACC1		FAS		SCD1		DGAT2
	Control	HFD	Control	HFD	Control	HFD	Control	HFD	Control	HFD	Control	HFD	Control	HFD
	1.13589	2.46488	1.09337	1.20709	1.09832	2.41575	1.04248	1.48349	0.96897	3.16079	0.81768	1.49348	0.927156	2.704
	0.970505	2.00257	0.995298	1.41701	0.813858	1.42378	0.922289	1.82822	1.38427	2.46474	1.08172	1.49599	1.10332	3.67353
	0.893605	1.62546	0.911327	1.3864	1.08782	1.45879	1.03523	1.3603	0.646756	2.11566	1.1006	1.21925	0.969525	1.79653

## Sheet: Figure 2
FIGURE 2b									FIGURE 2d
	Liver TAG (μg/mg)									(1/Mean Gray Value)*100
	Control	HFD	BL23 EPS 0.5	BL23 EPS 1.0	LGG EPS 0.5	LGG EPS 1.0				Control	HFD	BL23 EPS 0.5	BL23 EPS 1.0	LGG EPS 0.5	LGG EPS 1.0
	10.8544	45.7648	27.6054	33.1027	29.5301	26.5883			1	0.599005	0.69561	0.623086	0.570471	0.616902	0.572113
	13.7921	31.507	21.6776	26.6711	38.1027	11.5824			2	0.571496	0.657082	0.582412	0.590832	0.57082	0.483492
	23.1798	45.0688	35.699	14.7331	19.3635	18.5189			3	0.564078	0.66864	0.609994	0.612504	0.651647	0.561585
	10.6241	50.7118							4	0.510906	0.677019	0.65342	0.515437	0.687751	0.581587
	10.6664	68.1884							5	0.587692	0.824534	0.66391	0.53727	0.615417	0.514418
	23.932	41.6842							6	0.541531	0.84883	0.655706	0.510242	0.593394	0.492928
									7	0.647415	0.778093	0.613175	0.502289	0.561094	0.515441
									8	0.563509	0.727691	0.617483	0.557708	0.7001	0.51405
									9	0.52631	0.814949	0.667362	0.669734	0.628434	0.596085
									10	0.588278	0.715451	0.668061	0.537892	0.555033	0.517334
FIGURE 2e
	Gene relative expression
	PPARg				C/EBPa				ACC1				SCD1				DGAT2
	Control	HFD	BL23 EPS1.0	LGG EPS1.0	Control	HFD	BL23EPS0.5	BL23EPS1.0	Control	HFD	BL23EPS0.5	BL23EPS1.0	Control	HFD	BL23EPS0.5	BL23EPS1.0	Control	HFD	BL23EPS0.5	BL23EPS1.0
	0.636051	1.08767	0.572417	0.673176	0.436474	0.738853	0.485206	0.19662	0.488608	1.13932	0.580396	0.483673	0.378367	1.19079	0.455153	0.40324	0.744155	1.23894	0.19324	0.212869
	0.842232	0.950934	0.471944	0.841063	0.41959	0.908682	0.550511	0.451296	0.498092	0.961078	0.348197	0.241995	0.354592	0.873372	0.498161	0.115722	0.738829	0.98642	0.531681	0.137014
	0.762899	0.961397	0.509487	0.259807	0.522296	1.35247	0.493424	0.543467	0.598958	0.899602	0.467093	0.923275	0.269408	0.935839	0.421622	0.799501	0.469832	0.774636	0.363333	0.374445
FIGURE 2f
	Gene relative expression
	PPARa				CPT1				UCP2
	Control	HFD	BL23EPS1.0	LGGEPS1.0	Control	HFD	BL23EPS0.5	BL23EPS1.0	Control	HFD	BL23EPS0.5	BL23EPS1.0
	0.631482	1.20553	1.53013	2.98148	0.711531	1.16771	3.7443	1.75705	0.267436	2.16151	3.60577	2.02871
	1.17321	0.972704	1.94948	2.53349	0.502869	1.0367	1.73908	3.75635	0.412323	0.405716	5.61301	3.821
	1.90588	0.821769	2.9082	1.62978	0.717935	0.795587	1.84793	2.15916	0.486189	0.432774	3.46251	4.36553
FIGURE 2h
	Mean optical density
	C/EBPa				DGAT2				PPARa				CPT1
	Control	HFD	BL23 EPS 1.0	LGG EPS 1.0	Control	HFD	BL23 EPS 1.0	LGG EPS 1.0	Control	HFD	BL23 EPS 1.0	LGG EPS 1.0	Control	HFD	BL23 EPS 1.0	LGG EPS 1.0
	0.0442542	0.10501	0.113797	0.0915601	0.0674471	0.126184	0.0719657	0.0725763	0.158701	0.164958	0.166646	0.176088	0.0796506	0.0919812	0.127595	0.148681
	0.0892722	0.129413	0.0829737	0.0744152	0.0686663	0.120082	0.0763355	0.0554692	0.122921	0.138479	0.168115	0.212452	0.0977017	0.100973	0.137952	0.145088
	0.0898943	0.146018	0.0722659	0.0939592	0.0726137	0.123016	0.04916	0.0313395	0.113477	0.144828	0.194217	0.188628	0.11483	0.0823868	0.12393	0.156235
	0.087082
	0.107493
	0.108212

## Sheet: Figure 3
FIGURE 3a							FIGURE 3b
	serum ALT, U/L						serum AST, U/L
	Control	HFD	BL23 EPS 1.0	LGG EPS1.0			Control	HFD	BL23 EPS 1.0	LGG EPS 1.0
	115.922	127.436	139.08	109.343			313.17	347.171	363.241	295.638
	115.922	120.034	134.837	113.455			326.341	349.866	369.085	320.872
	115.1	127.436	136.482	118.521			339.201	354.475	363.084	299.144
			143.883						388.178
FIGURE 3c
	Gene relative expression
	IL-6				TNFa				IL-10
	Control	HFD	BL23EPS1.0	LGGEPS1.0	Control	HFD	BL23EPS0.5	BL23EPS1.0	Control	HFD	BL23EPS0.5	BL23EPS1.0
	0.126954	1.33182	2.49977	0.447465	0.120504	1.05791	1.59238	0.408033	1.54941	1.29342	1.54941	1.32351
	1.13879	0.753343	2.08492	0.434752	1.06806	0.863818	1.55289	0.408743	1.84289	0.98979	2.51829	1.61872
	0.699503	0.91484	1.34025	0.121885	0.626897	1.07828	2.68831	0.203547	1.08085	0.716791	1.49296	1.40164
FIGURE 3e
	Gene relative expression
	Noxa				Puma				Mcl-1a				Mcl-1b
	Control	HFD	BL23EPS1.0	LGGEPS1.0	Control	HFD	BL23EPS0.5	LGGEPS1.0	Control	HFD	BL23EPS1.0	LGGEPS1.0	Control	HFD	BL23EPS1.0	LGGEPS1.0
	1.04332	0.892366	2.99195	0.873638	0.698244	1.29883	1.35784	0.811395	1.8507	0.553627	0.477201	0.623811	1.59936	1.00028	0.862255	1.58213
	1.28147	0.780882	1.54284	0.935184	0.824489	0.673955	1.73046	0.409362	1.17338	1.61723	0.494003	0.867632	1.20152	0.77696	0.803711	1.30203
	0.922087	1.32675	1.8654	1.45853	0.510355	1.02722	1.35245	0.7647	0.83334	0.829144	0.509691	1.3486	1.49787	1.22276	1.15964	2.36337

## Sheet: Figure 4
FIGURE 4a
	Gene relative expression
	IL-6				TNFa				IL-10
	Control	HFD	BL23EPS1.0	LGGEPS1.0	Control	HFD	BL23EPS0.5	BL23EPS1.0	Control	HFD	BL23EPS0.5	BL23EPS1.0
	0.236309	0.340308	0.471785	0.382698	0.74197	1.19437	0.372619	0.20328	1.62985	1.15934	0.518494	1.89118
	0.212636	1.80102	0.563329	0.215542	0.7697	0.920109	0.58931	0.35	1.24747	1.44924	1.85856	3.29516
	0.233625	1.01373	1.88488	0.26212	0.730936	0.906132	0.559138	0.139099	1.61288	0.710858	0.41163	3.18756
	0.215321	0.844944	0.636424	0.172445	0.431255	0.979388	0.385369	0.279751	1.26444	0.680562	1.2177	1.77328
FIGURE 4c
	Log 10 gene copies / mg fecal content
	Control	HFD	BL23 EPS 1.0	LGG EPS 1.0
	6.36631	6.5338	6.84905	6.18342
	6.32452	6.4348	6.37168	6.25527
	6.52332	6.21114	6.72642	6.56098
	6.48387	6.07624	6.52598	6.37132
	6.41651	6.41752	6.6915	6.42039
	6.19476	6.61792
FIGURE 4e							FIGURE 4f
	serum ALT, U/L							serum AST, U/L
	Control	HFD	BL23EPS1.0	BL23EPS1.0+Antibiotics				Control	HFD	BL23EPS1.0	BL23EPS1.0+Antibiotics
	166.087	180.89	251.285	148.817				369.085	424.601	535.633	471.351
	148.817	221.187	257.041	138.126				376.39	461.93	503.492	456.742
	154.574	181.713	231.022	132.039				291.654	502.031	521.024	478.656
	155.396		208.851	155.396				378.506		526.867
	168.554
FIGURE 4g							FIGURE 4h
	ALT, U/g protein							AST, U/g protein
	Control	HFD	BL23 EPS 1.0	LGG EPS 1.0				Control	HFD	BL23 EPS 1.0	LGG EPS 1.0
	564.647	619.674	754.207	483.681				433.102	480.475	582.163	381.238
	441.663	563.167	781.207	524.069				324.957	395.372	589.162	360.028
	466.275	547.023	708.833	506.977				336.637	403.321	620.257	406.607
FIGURE 4i
	Gene relative expression
	IL-6					TNFa					IL-10
	GF	Control	HFD	BL23-EPS1.0	LGG-EPS1.0	GF	Control	HFD	BL23-EPS1.0	LGG-EPS1.0	GF	Control	HFD	BL23-EPS1.0	LGG-EPS1.0
	0.753271	2.87934	2.00891	6.59759	1.84144	1.01316	0.534166	0.618252	0.862343	0.0830164	0.699823	1.0894	0.9946	3.4535	5.77998
	1.24673	0.928841	2.39096	3.80098	1.13075	0.986842	0.217822	0.821225	1.06203	0.313772	1.30018	0.704669	1.36124	1.60334	7.68655
	0.581024	1.46931	3.21272	5.69788	1.85514	0.755277	0.536837	0.631533	0.908775	0.482544	0.534556	1.86201	1.47223	2.95359	3.78627
	1.41898	0.830879	2.82286	5.0869	1.24472	1.24472	0.164421	0.412275	0.850943	0.318611	1.46544	0.62423	2.3362	2.95359	5.46555
FIGURE 4j
	Gene relative expression
	NFkB			IL-1b			IL-6			TNFa			IL-10
	GF	C	P	GF	C	P	GF	C	P	GF	C	P	GF	C	P
	1.48395	0.654107	1.61597	0.445245	0.848063	1.44117	0.451745	1.51235	2.62185	0.489644	0.139996	0.656774	0.231507	3.71626	3.12188
	1.03916	0.529751	1.21951	0.820963	0.539799	3.69658	1.52405	0.193043	3.2561	1.62336	0.0910389	0.572388	1.21402	2.04689	2.05866
	0.87362	0.811735	1.91475	1.14322	1.04024	3.09125	0.889579	0.557505	2.09889	1.03849	0.0709772	0.268341	1.39699	2.14961	4.82882
	0.603265	0.64645	1.69264	1.59058	0.820963	2.44364	1.13463	0.921181	0.617621	0.848501	0.11742	0.491954	1.15749	3.65017	1.99393

## Sheet: Figure 5
FIGURE 5a
	Gene relative expression
	TLR1			TLR2			TLR3			TLR4ba			TLR4bb			TLR5a			TLR5b
	HFD	BL23 EPS 1.0	LGG EPS 1.0	HFD	BL23 EPS 1.0	LGG EPS 1.0	HFD	BL23 EPS 1.0	LGG EPS 1.0	HFD	BL23 EPS 1.0	LGG EPS 1.0	HFD	BL23 EPS 1.0	LGG EPS 1.0	HFD	BL23 EPS 1.0	LGG EPS 1.0	HFD	BL23 EPS 1.0	LGG EPS 1.0
	0.794517	2.44905	1.56312	1.26301	0.492516	1.2808	0.884382	0.742585	1.05329	1.01931	1.15125	2.56889	1.1643	0.238577	0.333564	0.914741	1.60564	1.04484	0.998478	2.91291	1.52151
	1.22835	2.22633	0.977132	0.575073	1.05354	0.768137	1.11562	0.97404	0.857779	0.843229	0.349728	1.79971	1.28914	0.649056	1.35483	1.05172	1.48876	1.50899	1.22029	2.10985	1.62054
	0.977132	2.49036	1.06636	1.16192	0.789607	1.04567	0.988855	1.01153	1.05564	1.13746	0.867623	2.69638	0.546558	1.78096	1.38369	1.03354	1.89001	0.946043	0.781233	2.29864	1.57311
FIGURE 5b
	Gene relative expression
	MBL			CRP			LBP
	HFD	BL23 EPS 1.0	LGG EPS 1.0	HFD	BL23 EPS 1.0	LGG EPS 1.0	HFD	BL23 EPS 1.0	LGG EPS 1.0
	0.976103	0.211756	1.79308	0.950231	1.14	1.34851	0.929185	2.41437	0.444328
	1.77502	0.981805	0.781022	1.43843	0.995904	1.07461	1.07082	2.8076	0.752478
	0.47976	0.248674	2.56606	1.14197	1.34542	0.746618	0.866839	2.0273	0.46277
	0.769115	0.234007	0.700017	0.469373	0.95715	1.29397	1.13316	1.87163	0.896546
FIGURE 5c
	Gene relative expression
	NOD1			NOD2			NOD3			NOD4
	HFD	BL23 EPS 1.0	LGG EPS 1.0	HFD	BL23 EPS 1.0	LGG EPS 1.0	HFD	BL23 EPS 1.0	LGG EPS 1.0	HFD	BL23 EPS 1.0	LGG EPS 1.0
	0.757561	0.797464	0.999957	1.06031	1.17927	0.413626	0.502529	0.995998	2.56868	0.534998	0.776302	2.35506
	1.24244	1.80793	1.13211	0.939691	0.967868	0.303894	1.49747	1.35065	2.92794	1.465	0.379511	2.80307
	0.892817	1.27439	0.728469	1.12278	1.17557	0.570478	0.756603	0.759056	2.23174	0.487071	0.295805	1.72896
	1.10718	0.905416	1.06028	0.877217	1.38739	0.618294	1.5434	0.65701	1.72076	1.51293	0.712505	2.14342
FIGURE 5d
	Serum LPS, EU/ml
	Control	HFD	BL23 EPS 1.0	LGG EPS 1.0
	11.9892	13.3429	22.9332	10.8149
	9.75471	18.5295	20.3794	8.80676
	7.83013	15.9525	23.8466	10.8993
		16.2379		11.4081
FIGURE 5e
	LPS (EU/mg liver)
	Control	HFD	BL23 EPS 1.0	LGG EPS 1.0
	0.193018	0.256825	0.511098	0.211796
	0.250995	0.196653	0.671993	0.199485
	0.209618	0.225279	0.24433	0.1845
	0.241664	0.33572	0.678138	0.180235

## Sheet: Figure 6
FIGURE 6a								FIGURE 6b								FIGURE 6c									FIGURE 6d
	Liver TAG(mg/mg)								serum ALT, U/L								serum AST, U/L								Serum LPS, EU/ml
	HFD	LGG EPS	CM of LGG EPS	BL23 EPS	CM of BL23 EPS				HFD	LGG EPS	CM of LGG EPS	BL23 EPS	CM of BL23 EPS				HFD	LGG EPS	CM of LGG EPS	BL23 EPS	CM of BL23 EPS				HFD	LGG EPS	CM of LGG EPS	BL23 EPS	CM of BL23 EPS
	30.9822	19.5319	21.6859	23.0142	51.0856				212.141	153.752	237.635	216.253	224.476				307.725	272.788	377.851	417.296	351.553				6.9004	3.1739	17.8878	17.4083	13.1065
	46.9649	13.7569	40.4147	14.2326	30.2232				216.253	165.265	217.897	240.924	245.858				306.264	293.115	322.334	392.46	361.491				8.691	6.6127	8.6	16.6137	18.3125
	35.5995	27.1381	30.3643	30.245	30.2047				180.89	160.253	224.476	240.924	209.673				366.163	286.785	364.702	363.241	334.022				8.0238	5.5989	11.4214	18.0659	14.271
			42.5322	22.4688	31.4373				185.825				226.944				326.717			398.304	348.27				7.3662		8.5855
			52.7202	26.2937					193.226											353.014	371.952
				22.3138					185.825
FIGURE 6e									FIGURE 6f								FIGURE 6g
	Log 10 gene copies / mg fecal content									Log 10 gene copies / mg fecal content								Log 10 gene copies / mg fecal content
	HFD	LGG EPS	CM of LGG EPS	BL23 EPS	CM of BL23 EPS					HFD	LGG EPS	CM of LGG EPS	BL23 EPS	CM of BL23 EPS				HFD	LGG EPS	CM of LGG EPS	BL23 EPS	CM of BL23 EPS
	6.6394	6.75295	6.97344	6.90297	7.60186					5.45781	5.52267	5.56558	6.04339	6.71167				5.05613	4.71153	4.88891	4.68082	4.895
	6.40529	6.62586	6.8291	7.8072	6.81436					4.92899	5.39939	5.95492	6.43922	6.07545				4.48325	5.50217	4.57482	4.80874	4.70146
	7.05756	6.70328	7.61785	7.09329	6.84848					6.04261	5.25154	5.65742	5.97978	5.56249				4.87597	5.3554	4.54185	4.7889	4.45763
	6.43321	6.7894	7.04013	7.4592	6.94051					5.20381	5.10696	5.69076	5.92051	5.52771				4.15187	4.6777	4.16155	4.89404	4.10285
				6.98207	7.21669								5.89374	5.72749							4.74327	4.80466
FIGURE 6h
	Log 10 gene copies / mg fecal content
	Total bacteria		Proteobacteria		Fusobacterium
	Control	Mucus of LGG EPS	Control	Mucus of LGG EPS	Control	Mucus of LGG EPS
	10.4723	10.203	9.56808	9.22664	9.06995	9.33605
	10.3967	10.2707	9.46136	9.28963	8.83043	9.23925
	10.3019	10.2994	9.37324	9.29082	8.65838	9.14101
FIGURE 6i
	Gene relative expression
	muc2.1				lysozyme				c3b				hepcidin				defbl1				defbl2
	Control	HFD	BL23 EPS 1.0	LGG EPS 1.0	Control	HFD	BL23 EPS 1.0	LGG EPS 1.0	Control	HFD	BL23 EPS 1.0	LGG EPS 1.0	Control	HFD	BL23 EPS 1.0	LGG EPS 1.0	Control	HFD	BL23 EPS 1.0	LGG EPS 1.0	Control	HFD	BL23 EPS 1.0	LGG EPS 1.0
	0.620162	1.43037	0.712434	0.253072	0.739671	0.706133	0.499661	0.421553	0.331209	1.15956	0.497717	0.811682	0.63424	1.12295	0.773914	4.69218	0.771298	1.54153	0.743858	5.28673	0.73579	0.983982	0.840285	3.19205
	0.284486	0.980333	0.411869	1.41141	1.28041	1.83459	0.618262	1.44743	0.134054	0.684855	0.432847	0.633275	1.54673	0.666187	1.64345	3.75264	0.310839	0.240578	0.961637	3.72292	0.551684	1.00785	1.23186	5.57706
	0.200789	0.589297	0.556623	0.379819	0.410783	0.459272	0.624139	0.792093	0.210711	1.15558	0.383532	0.37326	2.73319	1.21086	1.56918	5.80059	0.595391	1.21789	1.78149	2.12162	1.18615	1.00816	0.772691	4.38932
	0.768595	1.53678			0.377909	0.527964			0.280339	0.691428			0.529394	1.27925			0.495014	1.72564			0.712186	0.988468
	0.301642	0.783439			0.893321	1.15148			0.151627	1.85681			1.37044	1.08024			1.18004	0.451715			0.744574	1.18615
	0.239332	0.679785			0.25885	1.32056			0.443576	0.451762			3.3011	0.640508			0.792377	0.822648			0.512628	0.82538
FIGURE 6j
	Log 10 gene copies / mg fecal content
	Total bacteria		Proteobacteria		Fusobacterium
	BL23 EPS	BL23EPS+mix-AMPs	BL23 EPS	BL23EPS+mix-AMPs	BL23 EPS	BL23EPS+mix-AMPs
	7.14238	6.70523	6.41447	5.96469	5.81813	6.69036
	7.08575	6.74406	6.02916	5.8661	5.27044	6.84483
	7.11135	6.79064	6.25844	5.87398	4.88365	6.26251
	6.98215	6.5685	6.26382	5.88222	5.85777	7.36829
	6.96601	6.82753	6.58845	5.85144	5.69974	6.1088
	6.90064	7.02872	6.06029	5.64812	5.41875	5.67795

## Sheet: Figure 7
FIGURE 7a
	Gene relative expression
	Hif1aa				Hif1ab				Hif2a				ARNT1a				ARNT1b
	Control	HFD	BL23EPS1.0	LGGEPS1.0	Control	HFD	BL23EPS1.0	LGGEPS1.0	Control	HFD	BL23EPS1.0	LGGEPS1.0	Control	HFD	BL23EPS1.0	LGGEPS1.0	Control	HFD	BL23EPS1.0	LGGEPS1.0
	1.12153	1.75553	1.46287	5.04359	1.96493	1.94966	1.36379	2.11	0.900547	1.23103	0.590116	0.862712	0.849973	0.795088	0.127495	2.39664	2.21466	2.13005	2.15082	2.2868
	2.2274	0.743909	1.17927	2.21813	1.26362	0.633221	0.517536	1.69243	0.782942	0.494313	0.559133	0.698395	0.508682	1.02707	0.410094	1.66441	0.426205	0.422137	0.13065	0.264418
	2.50245	0.391955	1.81019	2.00905	2.60406	0.811977	0.671687	1.42841	0.448204	1.15351	0.39108	0.313533	0.748637	1.17784	0.492167	1.05253	0.5629	0.590148	0.33147	0.526609
	1.81463	1.76612	0.735651	3.54644	1.40894	0.869238	0.778029	1.99859	0.903366	1.16126	0.350983	0.843469	0.550057	0.24219	0.86486	1.17411	1.17406	1.8161	1.2281	1.6425
	4.69465	0.961119	0.699507	1.73471	1.1803	1.38578	0.105931	1.9065	0.552041	1.03885	0.388897	0.782942	1.56022	2.41081	0.998085	1.06218	1.7411	0.468848	0.142862	1.41148
	4.60858	0.381371	0.845895	3.46393	2.12531	0.350127	1.19722	2.60265	0.589319	0.92104	0.588945	1.28536	0.931957	0.346998	0.104309	0.586905	0.288612	0.572709	0.403656	1.14092
FIGURE 7b
FIGURE 7d						FIGURE 7e						FIGURE 7f						FIGURE 7g						FIGURE 7h
	Log 10 gene copies / Larval zebrafish						Relative gene copies						Relative gene copies						Relative gene copies						Relative gene copies
	Total bacteria						Proteobacteria						Fusobacterium						Plesiomonas						Cetobacterium
	HFD(foxo3b+/+)	BL23(foxo3b+/+)	BL23(foxo3b-/-)				HFD(foxo3b+/+)	BL23(foxo3b+/+)	BL23(foxo3b-/-)				HFD(foxo3b+/+)	BL23(foxo3b+/+)	BL23(foxo3b-/-)				HFD(foxo3b+/+)	BL23(foxo3b+/+)	BL23(foxo3b-/-)				HFD(foxo3b+/+)	BL23(foxo3b+/+)	BL23(foxo3b-/-)
	4.7348	4.90306	4.78693				0.684206	3.2287	0.878681				0.850877	0.880147	2.61281				0.68837	384.997	90.0957				0.76891	1.253	1.82471
	4.81931	4.98049	4.62551				1.55434	0.908265	0.69874				0.949529	1.35261	4.0514				1.91065	285.861	38.8433				1.00487	1.42902	2.19919
	4.8925	5.00734	4.69923				0.761456	2.23271	0.911251				1.19959	1.12424	3.85976				0.400981	299.988	31.4047				1.22622	0.872706	2.19774
FIGURE 7i
	Gene relative expression
	defbl1			defbl2			hepcidin
	HFD(foxo3b+/+)	BL23(foxo3b+/+)	BL23(foxo3b-/-)	HFD(foxo3b+/+)	BL23(foxo3b+/+)	BL23(foxo3b-/-)	HFD(foxo3b+/+)	BL23(foxo3b+/+)	BL23(foxo3b-/-)
	1.06035	0.47558	1.60715	0.582125	0.586792	4.29911	0.996004	0.769238	1.94338
	0.942394	1.83928	1.43615	1.39203	2.71309	2.3403	1.12579	1.3415	2.01884
	0.904403	0.671832	1.84705	1.00073	0.785314	3.47372	0.820688	1.5927	2.12131
	1.09285	0.995564	1.63012	1.02511	1.36173	3.37104	1.05752	1.23448	2.02785
FIGURE 7j									FIGURE 7k
	Gene relative expression									Gene relative expression
	Hif1aa			Hif1ab						defbl1			defbl2			hepcidin
	HFD (DMSO)	LGGEPS(DMSO)	LGGEPS(YC1)	HFD (DMSO)	LGGEPS(DMSO)	LGGEPS(YC1)				HFD (DMSO)	LGGEPS(DMSO)	LGGEPS(YC1)	HFD (DMSO)	LGGEPS(DMSO)	LGGEPS(YC1)	HFD (DMSO)	LGGEPS(DMSO)	LGGEPS(YC1)
	0.491985	1.5409	0.271778	0.813365	2.6741	0.892276				0.522016	5.00255	1.6415	0.413994	4.82492	1.45757	1.07298	2.14906	0.782981
	1.92749	2.32889	0.850796	1.43613	2.95139	0.6953				1.64477	6.30854	3.74358	0.905838	3.2672	2.39224	0.752602	1.64763	0.266414
	0.652193	1.93173	0.290554	0.885273	1.83384	1.20951				0.729369	4.01752	2.41422	1.48806	4.9732	2.07917	1.23654	1.60884	0.997122
	0.928331			0.865233						1.10384			1.19211			0.937878
FIGURE 7l
	Log 10 gene copies / mg fecal content
	Total bacteria			Proteobacteria			Fusobacterium
	HFD (DMSO)	LGGEPS(DMSO)	LGGEPS(YC1)	HFD (DMSO)	LGGEPS(DMSO)	LGGEPS(YC1)	HFD (DMSO)	LGGEPS(DMSO)	LGGEPS(YC1)
	6.55538	6.89317	7.37557	5.91426	5.23666	6.76935	5.54951	6.11384	5.7474
	6.8622	7.08065	7.52466	6.3652	5.45817	6.88823	5.30178	5.72458	5.31023
	6.06112	6.85102	7.07976	5.43803	6.23251	6.26761	5.0582	5.88728	5.63481
	6.47968	5.74479	7.28065	5.98637	5.20715	6.63837	5.21999	5.66574	4.90986
	7.17655			6.59891			5.56883
FIGURE 7m						FIGURE 7n
	serum ALT, U/L						serum AST, U/L
	HFD (DMSO)	LGGEPS (DMSO)	LGGEPS (YC1)				HFD (DMSO)	LGGEPS (DMSO)	LGGEPS (YC1)
	141.416	129.08	149.771				238.834	231.756	253.67
	140.594	137.304	150.594				274.123	222.99	258.053
	143.883	128.258	171.022				253.67	252.209	274.123
		130.594	151.285					240.521	262.435
FIGURE 7o
	Gene relative expression
	Noxa			Puma			Mcl-1a			Mcl-1b
	HFD (DMSO)	LGGEPS(DMSO)	LGGEPS(YC1)	HFD (DMSO)	LGGEPS(DMSO)	LGGEPS(YC1)	HFD (DMSO)	LGGEPS(DMSO)	LGGEPS(YC1)	HFD (DMSO)	LGGEPS(DMSO)	LGGEPS(YC1)
	1.6369	0.56188	1.19054	1.29189	0.934204	1.8323	1.16729	0.813522	0.740424	1.14635	1.56025	1.01239
	0.492731	0.734456	1.41662	0.550983	0.739451	2.13344	1.11179	1.00908	0.759145	0.871171	3.30869	2.2086
	1.24193	0.590753	1.79181	1.43723	0.413394	1.28907	0.84334	0.743082	0.743012	0.852345	2.07449	0.906973
	0.628437	0.533505	1.19643	0.719899	0.701591	1.8323	0.877583	1.52008	1.16188	1.13014	2.00962	1.88613
FIGURE 7p
	Gene relative expression
	Hif1aa				Hif1ab				Hif2a				ARNT1a				ARNT1b
	Control	HFD	BL23EPS1.0	LGGEPS1.0	Control	HFD	BL23EPS1.0	LGGEPS1.0	Control	HFD	BL23EPS1.0	LGGEPS1.0	Control	HFD	BL23EPS1.0	LGGEPS1.0	Control	HFD	BL23EPS1.0	LGGEPS1.0
	1.54835	1.23612	1.01546	1.80075	2.46171	1.15324	0.865731	1.52911	1.33263	1.05317	0.887124	1.00376	1.25627	0.95509	0.850781	0.980651	1.19976	0.889766	0.697013	0.897635
	1.49734	0.584545	1.32015	1.77964	1.37116	0.76414	1.33373	1.33311	1.04159	1.0117	1.02622	0.849702	1.09932	1.43944	0.748901	0.740624	1.04789	1.52526	0.79504	0.92452
	1.31658	1.16831	1.34251	1.67722	2.18219	1.1363	1.1932	1.48474	1.15171	0.93513	0.92052	0.950219	1.0764	0.909605	1.1334	0.92037	1.02813	0.847516	0.92869	0.842579
	1.72911	1.01103	1.27107	1.56528	1.65069	0.946313	1.33872	2.22237	1.22251		1.00425	0.759594	1.27919	0.695863	0.726576	0.6564	1.21952	0.737457	0.771451	0.819502

## Sheet: Figure 8
FIGURE 8a
	Gene relative expression
	TLR1		TLR2		TLR3		TLR4ba		TLR4bb		TLR5a		TLR5b		TLR18		NOD1		NOD2		NOD3		NOD4		MBL		CRP		LBP
	HFD	LGG EPS 1.0	HFD	LGG EPS 1.0	HFD	LGG EPS 1.0	HFD	LGG EPS 1.0	HFD	LGG EPS 1.0	HFD	LGG EPS 1.0	HFD	LGG EPS 1.0	HFD	LGG EPS 1.0	HFD	LGG EPS 1.0	HFD	LGG EPS 1.0	HFD	LGG EPS 1.0	HFD	LGG EPS 1.0	HFD	LGG EPS 1.0	HFD	LGG EPS 1.0	HFD	LGG EPS 1.0
	0.650675	1.17108	1.56778	0.434715	1.49295	0.83102	1.51532	2.8093	1.40633	0.782277	1.8254	0.78576	1.56778	0.434715	0.760829	1.37447	2.13261	2.23732	2.13921	2.02772	1.67261	2.88707	1.75165	2.70951	1.21474	0.57683	0.774033	0.857599	1.52053	1.31654
	0.638281	0.858882	0.713698	1.75389	0.687987	2.17781	0.45169	2.30467	0.796427	2.23143	0.673012	1.96117	0.713698	1.75389	1.82243	0.668052	0.259806	1.8514	0.410755	1.56367	0.110391	2.79854	0.2416	2.77131	0.85414	0.703579	1.17171	1.30982	0.796342	0.853189
	1.71104	0.796706	0.718519	0.317016	0.819059	0.377843	1.03299	1.94613	0.797239	0.752051	0.50159	1.35322	0.718519	0.317016	0.416739	0.412851	0.607583	0.805379	0.450036	1.25869	1.217	3.52626	1.00674	2.46515	0.931117	0.957091	1.05426	1.05426	0.683128	1.30063
FIGURE 8b
FIGURE 8c
	Gene relative expression
	Hif1ab				Hif2a
	HFD+contr. MO	HFD+antiTLR4-MO	LGGEPS1.0+contr. MO	LGGEPS1.0+antiTLR4-MO	HFD+contr. MO	HFD+antiTLR4-MO	LGGEPS1.0+contr. MO	LGGEPS1.0+antiTLR4-MO
	1.01039	0.737759	1.9118	0.798948	1.09475	0.558468	2.15401	0.703386
	1.38638	0.659258	2.20955	0.63588	1.25308	0.620567	1.8853	0.893983
	0.724273	0.738812	2.02408	0.706519	0.772227	0.721443	1.50834	0.697885
	0.878952				0.87995
FIGURE 8e
	Gene relative expression
	TLR4ba				NOD3				NOD4
	HFD	LGGEPS	CM of LGG EPS	Enzyme treated LGG EPS	HFD	LGGEPS	CM of LGG EPS	Enzyme treated LGG EPS	HFD	LGGEPS	CM of LGG EPS	Enzyme treated LGG EPS
	1.05737	2.80994	0.41846	3.07835	0.906249	3.55106	1.39864	1.68233	0.874169	1.55597	0.170675	0.679431
	0.941597	2.81993	1.16824	1.10712	1.10095	2.43385	0.946044	1.70385	0.888485	2.11191	1.26436	2.04543
	1.00103	1.43846	1.16397	2.25883	0.992799	1.50539	0.741902	0.753894	1.23735	2.82143	1.48645	0.242342
FIGURE 8f
	Gene relative expression
	Hif1aa				Hif1ab
	HFD	LGGEPS	CM of LGG EPS	Enzyme treated LGG EPS	HFD	LGGEPS	CM of LGG EPS	Enzyme treated LGG EPS
	0.812085	0.93974	0.334641	2.69743	1.02901	1.74369	0.878027	1.83103
	0.782107	1.6249	0.538391	1.66616	0.86192	1.89999	0.999833	2.31868
	1.40581	1.54036	0.659261	1.41037	1.10907	1.5491	0.950586	1.91774

## Sheet: Figure 9
FIGURE 9a							FIGURE 9b
	mg / mg dry weight of intestinal contents							mg / mg dry weight of intestinal contents
	Acetate							Propionate
	Control	HFD	BL23 EPS 1.0	LGG EPS 1.0				Control	HFD	BL23 EPS 1.0	LGG EPS 1.0
	1.42921	1.17508	1.5262	1.99699				0.109195	0.128772	0.125229	0.139095
	1.42992	0.669441	1.50626	1.63278				0.0933156	0.0950167	0.153287	0.128282
	1.26462	0.922259	1.50018	1.81488				0.102552	0.121894	0.134258	0.123689
FIGURE 9c							FIGURE 9d
	mg / mg dry weight of intestinal contents							mg / mg dry weight of intestinal contents
	Isobutyrate							Butyrate
	Control	HFD	BL23 EPS 1.0	LGG EPS 1.0				Control	HFD	BL23 EPS 1.0	LGG EPS 1.0
	0.105296	0.0641741	0.0638244	0.147458				0.0806186	0.0738278	0.0534893	0.107956
	0.0903783	0.0530267	0.0469675	0.171852				0.0764231	0.0678622	0.0593689	0.143231
	0.098837	0.0566004	0.0558959	0.113489				0.0735208	0.075845	0.0569291	0.0951127
FIGURE 9e
	O2 in intestinal mucosa (μmol/L)
	Control	HFD	BL23 EPS 1.0	LGG EPS 1.0
	23.0358	38.7741	39.9842	26.0208
	30.6552	36.8502	49.2916	23.1514
	32.0761	46.3524	54.8342	28.3045

## Sheet: Figure 10
FIGURE 10a
	Gene relative expression
	Hif1aa
	HFD	BL23-EPS	CS-PS	GG-PS	LC-PS	PG-PS	AM-PS	GL-PS	LGG-EPS	AS-PS	HS-PS	LD-PS
	1.05307	0.937586	0.7853	1.08055	1.09534	1.41296	1.19421	1.96814	1.2719	2.22686	1.70496	1.87342
	0.826796	0.867621	1.5112	1.49216	1.29832	1.37539	1.49024	1.41008	1.4375	1.46293	2.09183	2.31471
	1.12013	0.783121	0.733309	0.853073	1.47025	0.717853	1.07267	1.27973	2.35834	1.20354	1.3154	2.52104
FIGURE 10b
	serum AST, U/L
	HFD	BL23-EPS	CS-PS	GG-PS	LC-PS	PG-PS	AM-PS	GL-PS	LGG-EPS	AS-PS	HS-PS	LD-PS
	283.619	299.69	261.705	286.541	280.697	307.221	265.08	269.768	263.166	254.4	230.697	210.924
	279.236	331.831	317.221	333.292	302.612	280.768	283.002	288.002	214.299	245.322	238.33	236.214
	255.861	273.393	324.526	306.995	346.893	277.322	304.073	255.861	254.4	231.478	249.212	256.541
		342.057	301.151	283.619								227.448

[truncated: 7 more sheets: S Figure 1, S Figure 2, S Figure 3, S Figure 4, S Figure 5, S Figure 6, S Figure 7]
